# Supplementary material for: Prevalence of Quinolone Resistance of Extended-Spectrum β-Lactamase-Producing Escherichia coli with ST131-fimH30 in a City Hospital in Hyogo, Japan
Source: Int J Mol Sci. 2019 Oct 18;20(20):5162. doi: 10.3390/ijms20205162 (PMC6829264; doi:10.3390/ijms20205162)
Supplement: Supplementary file 1 [file ijms-20-05162-s001.zip]

Archive with 3 entries (2 files):
- Supplementary/
- Supplementary/Supplemental Figure 1.pdf
- Supplementary/Supplemental table 1.xlsx
