# Supplementary material for: Prevalence of Quinolone Resistance of Extended-Spectrum β-Lactamase-Producing Escherichia coli with ST131-fimH30 in a City Hospital in Hyogo, Japan
Source: Int J Mol Sci. 2019 Oct 18;20(20):5162. doi: 10.3390/ijms20205162 (PMC6829264; doi:10.3390/ijms20205162)
Supplement: Supplementary file 1 [file ijms-20-05162-s001.zip › Supplementary/Supplemental table 1.xlsx]

## Sheet: all data
Supplemental Table 1. Characteristics of 83 ESBL-producing E.coli isolates.												parC			gyrA
No.	No	材料名(すべて)	sample	ST131	CH typing	fimH30-Rx	Phylo-genetic group	CTX-M	M27PPI	mdh36	gyrB47	GlyｸﾞﾘｼﾝG_78	SerｾﾘﾝS_80	Gluｸﾞﾙﾀﾐﾝ酸E_84	SerｾﾘﾝS_83	Aspｱｽﾊﾟﾗｷﾞﾝ酸D_87	LVFX susceptibility	QRDRs mutations (number of mutations)	clade	ABPC	PIPC	ABPC/ SBT	TAZ/PIPC	CCL	CEZ	CTM	CFPN-PI	CMZ	CTX	CTRX	CAZ	CFPM	CPZ/SBT	FMOX	AZT	IPM/CS	MEPM	AMK	GM	MINO	LVFX	FOM	ST
1	3	自然尿	urine	non ST131	35-27		D	CTX-M14	0	1	0	0	0	0	ロイシンL	0	S	LDSE(1)		＞ 16 R	＞ 64 R	＞ 16 R	≦ 16 S	＞ 16 R	＞ 16 R	＞ 16 R	＞ 1 R	≦ 8 S	＞ 2 R	＞ 2 R	≦ 4 R	＞ 16 R	≦ 16 S	≦ 8 S	8 R	≦ 1 S	≦ 1 S	≦ 4 S	≦ 2 S	≦ 2 S	≦ 0.5 S	≦ 4 S	≦ 2 S
2	12	静脈血・自然尿	blood	ST131	40-89		B2	CTX-M14	0	1	1	0	0	0	ロイシンL	0	S	LDSE(1)		＞ 16 R	＞ 64 R	＞ 16 R	≦ 16 S	＞ 16 R	＞ 16 R	＞ 16 R	＞ 1 R	≦ 8 S	＞ 2 R	＞ 2 R	≦ 4 R	＞ 16 R	32 I	≦ 8 S	＞ 8 R	≦ 1 S	≦ 1 S	≦ 4 S	＞ 8 R	≦ 2 S	≦ 0.5 S	≦ 4 S	≦ 2 S
3	28	動静脈血・胆汁	blood	ST131	40-30	non-Rx	B2	CTX-M14	0	1	1	0	イソロイシンI	バリンV	ロイシンL	アスパラギンN	R	LNIV(4)	でない	＞ 16 R	＞ 64 R	＞ 16 R	≦ 16 S	＞ 16 R	＞ 16 R	＞ 16 R	＞ 1 R	≦ 8 S	＞ 2 R	＞ 2 R	≦ 4 R	＞ 16 R	≦ 16 S	≦ 8 S	≦ 4 R	≦ 1 S	≦ 1 S	≦ 4 S	≦ 2 S	≦ 2 S	＞ 4 R	≦ 4 S	≦ 2 S
4	46	留置カテーテル尿	urine	ST131	40-30	non-Rx	B2	CTX-M14	0	1	1	0	イソロイシンI	バリンV	ロイシンL	アスパラギンN	R	LNIV(4)	C1	＞ 16 R	＞ 64 R	＞ 16 R	≦ 16 S	＞ 16 R	＞ 16 R	＞ 16 R	＞ 1 R	≦ 8 S	＞ 2 R	＞ 2 R	≦ 4 R	＞ 16 R	≦ 16 S	≦ 8 S	≦ 4 R	≦ 1 S	≦ 1 S	≦ 4 S	≦ 2 S	≦ 2 S	＞ 4 R	≦ 4 S	≦ 2 S
5	22	自然尿	urine	ST131	40-30	non-Rx	B2	CTX-M14	0	1	1	0	イソロイシンI	バリンV	ロイシンL	アスパラギンN	R	LNIV(4)	C1	＞ 16 R	＞ 64 R	＞ 16 R	≦ 16 S	＞ 16 R	＞ 16 R	＞ 16 R	＞ 1 R	≦ 8 S	＞ 2 R	＞ 2 R	≦ 4 R	＞ 16 R	32 I	≦ 8 S	＞ 8 R	≦ 1 S	≦ 1 S	≦ 4 S	≦ 2 S	≦ 2 S	＞ 4 R	≦ 4 S	≦ 2 S
6	43	留置カテーテル尿	urine	ST131	40-30	non-Rx	B2	CTX-M14	0	1	1	0	イソロイシンI	バリンV	ロイシンL	アスパラギンN	R	LNIV(4)	C1	＞ 16 R	＞ 64 R	＞ 16 R	≦ 16 S	＞ 16 R	＞ 16 R	＞ 16 R	＞ 1 R	≦ 8 S	＞ 2 R	＞ 2 R	≦ 4 R	＞ 16 R	32 I	≦ 8 S	＞ 8 R	≦ 1 S	≦ 1 S	≦ 4 S	≦ 2 S	≦ 2 S	＞ 4 R	≦ 4 S	≦ 2 S
7	77	留置カテーテル尿	urine	ST131	40-30	non-Rx	B2	CTX-M14	0	1	1	0	イソロイシンI	バリンV	ロイシンL	アスパラギンN	R	LNIV(4)	C1	＞ 16 R	＞ 64 R	＞ 16 R	≦ 16 S	＞ 16 R	＞ 16 R	＞ 16 R	＞ 1 R	≦ 8 S	＞ 2 R	＞ 2 R	≦ 4 R	＞ 16 R	＞ 32 R	≦ 8 S	＞ 8 R	≦ 1 S	≦ 1 S	8 S	≦ 2 S	8 I	＞ 4 R	≦ 4 S	＞ 2 R
8	55	自然尿	urine	non ST131	14-64		B2	CTX-M27	0	1	1	0	イソロイシンI	0	ロイシンL	アスパラギンN	R	LNIE(3)		＞ 16 R	＞ 64 R	≦ 8 S	≦ 16 S	＞ 16 R	＞ 16 R	＞ 16 R	＞ 1 R	≦ 8 S	＞ 2 R	＞ 2 R	≦ 4 R	＞ 16 R	≦ 16 S	≦ 8 S	＞ 8 R	≦ 1 S	≦ 1 S	≦ 4 S	≦ 2 S	≦ 2 S	＞ 4 R	≦ 4 S	＞ 2 R
9	44	自然尿	urine	ST131	40-30	non-Rx	B2	CTX-M14	0	1	1	0	イソロイシンI	バリンV	ロイシンL	アスパラギンN	R	LNIV(4)	C1	＞ 16 R	＞ 64 R	＞ 16 R	≦ 16 S	＞ 16 R	＞ 16 R	＞ 16 R	＞ 1 R	≦ 8 S	＞ 2 R	＞ 2 R	≦ 4 R	＞ 16 R	＞ 32 R	≦ 8 S	＞ 8 R	≦ 1 S	≦ 1 S	≦ 4 S	≦ 2 S	≦ 2 S	＞ 4 R	≦ 4 S	≦ 2 S
10	83	静脈血・自然尿	blood	ST131	40-41		B2	CTX-M55	0	1	1	0	0	0	ロイシンL	0	S	LDSE(1)		＞ 16 R	＞ 64 R	16 I	≦ 16 S	＞ 16 R	＞ 16 R	＞ 16 R	＞ 1 R	≦ 8 S	＞ 2 R	＞ 2 R	＞ 8 R	＞ 16 R	≦ 16 S	≦ 8 S	＞ 8 R	≦ 1 S	≦ 1 S	≦ 4 S	≦ 2 S	≦ 2 S	≦ 0.5 S	≦ 4 S	≦ 2 S
11	103	留置カテーテル尿	urine	ST131	40-30	Rx	B2	CTX-M15	0	1	1	0	イソロイシンI	バリンV	ロイシンL	アスパラギンN	R	LNIV(4)	C2	＞ 16 R	＞ 64 R	16 I	≦ 16 S	＞ 16 R	＞ 16 R	＞ 16 R	＞ 1 R	≦ 8 S	＞ 2 R	＞ 2 R	＞ 8 R	＞ 16 R	≦ 16 S	≦ 8 S	＞ 8 R	≦ 1 S	≦ 1 S	8 S	＞ 8 R	≦ 2 S	＞ 4 R	≦ 4 S	＞ 2 R
12	24	自然尿	urine	ST131	40-30	Rx	B2	CTX-M15	0	1	1	0	イソロイシンI	バリンV	ロイシンL	アスパラギンN	R	LNIV(4)	C2	＞ 16 R	＞ 64 R	＞ 16 R	≦ 16 S	＞ 16 R	＞ 16 R	＞ 16 R	＞ 1 R	≦ 8 S	＞ 2 R	＞ 2 R	＞ 8 R	＞ 16 R	≦ 16 S	≦ 8 S	＞ 8 R	≦ 1 S	≦ 1 S	≦ 4 S	≦ 2 S	≦ 2 S	＞ 4 R	≦ 4 S	≦ 2 S
13	78	自然尿	urine	ST131	40-30	non-Rx	B2	CTX-M14	0	1	1	0	イソロイシンI	バリンV	ロイシンL	アスパラギンN	R	LNIV(4)	C1	＞ 16 R	＞ 64 R	＞ 16 R	≦ 16 S	＞ 16 R	＞ 16 R	＞ 16 R	＞ 1 R	≦ 8 S	＞ 2 R	＞ 2 R	≦ 4 R	＞ 16 R	32 I	≦ 8 S	8 R	≦ 1 S	≦ 1 S	≦ 4 S	≦ 2 S	≦ 2 S	＞ 4 R	≦ 4 S	≦ 2 S
14	106	留置カテーテル尿	urine	non ST131	26-5		D	CTX-M14	0	1	0	0	イソロイシンI	0	ロイシンL	0	S	LDIE(2)		＞ 16 R	＞ 64 R	＞ 16 R	≦ 16 S	＞ 16 R	＞ 16 R	＞ 16 R	＞ 1 R	≦ 8 S	＞ 2 R	＞ 2 R	≦ 4 R	＞ 16 R	≦ 16 S	≦ 8 S	＞ 8 R	≦ 1 S	≦ 1 S	8 S	＞ 8 R	＞ 8 R	≦ 0.5 S	≦ 4 S	＞ 2 R
15	19	開放性膿・創部	wound	non ST131	100-96		D	CTX-M55	0	1	0	0	0	0	0	0	S	SDSE(0)		＞ 16 R	＞ 64 R	＞ 16 R	≦ 16 S	＞ 16 R	＞ 16 R	＞ 16 R	＞ 1 R	≦ 8 S	＞ 2 R	＞ 2 R	＞ 8 R	＞ 16 R	≦ 16 S	≦ 8 S	＞ 8 R	≦ 1 S	≦ 1 S	≦ 4 S	＞ 8 R	≦ 2 S	≦ 0.5 S	≦ 4 S	≦ 2 S
16	42	腹水	abdominal dropsy	ST131	40-30	non-Rx	B2	CTX-M14	0	1	1	0	イソロイシンI	バリンV	ロイシンL	アスパラギンN	R	LNIV(4)	C1	＞ 16 R	＞ 64 R	＞ 16 R	≦ 16 S	＞ 16 R	＞ 16 R	＞ 16 R	＞ 1 R	≦ 8 S	＞ 2 R	＞ 2 R	≦ 4 R	＞ 16 R	≦ 16 S	≦ 8 S	＞ 8 R	≦ 1 S	≦ 1 S	≦ 4 S	≦ 2 S	≦ 2 S	＞ 4 R	16 I	≦ 2 S
17	81	留置カテーテル尿・閉鎖性膿・創部	pus	ST131	40-30	Rx	B2	CTX-M15	0	1	1	0	イソロイシンI	バリンV	ロイシンL	アスパラギンN	R	LNIV(4)	C2	＞ 16 R	＞ 64 R	＞ 16 R	＞ 64 R	＞ 16 R	＞ 16 R	＞ 16 R	＞ 1 R	≦ 8 S	＞ 2 R	＞ 2 R	＞ 8 R	＞ 16 R	＞ 32 R	≦ 8 S	＞ 8 R	≦ 1 S	≦ 1 S	32 I	＞ 8 R	≦ 2 S	＞ 4 R	≦ 4 S	≦ 2 S
18	89	閉鎖性膿	pus	ST131	40-30	non-Rx	B2	CTX-M14	0	1	1	0	イソロイシンI	バリンV	ロイシンL	アスパラギンN	R	LNIV(4)	C1	＞ 16 R	＞ 64 R	＞ 16 R	≦ 16 S	＞ 16 R	＞ 16 R	＞ 16 R	＞ 1 R	≦ 8 S	＞ 2 R	＞ 2 R	≦ 4 R	＞ 16 R	32 I	≦ 8 S	＞ 8 R	≦ 1 S	≦ 1 S	8 S	≦ 2 S	≦ 2 S	＞ 4 R	≦ 4 S	≦ 2 S
19	97	吸引痰	sputum	non ST131	35-27		D	CTX-M14	0	1	0	0	イソロイシンI	0	ロイシンL	アスパラギンN	R	LNIE(3)		＞ 16 R	＞ 64 R	＞ 16 R	≦ 16 S	＞ 16 R	＞ 16 R	＞ 16 R	＞ 1 R	≦ 8 S	＞ 2 R	＞ 2 R	≦ 4 R	＞ 16 R	32 I	≦ 8 S	≦ 4 R	≦ 1 S	≦ 1 S	≦ 4 S	＞ 8 R	≦ 2 S	＞ 4 R	≦ 4 S	＞ 2 R
20	109	留置カテーテル尿	urine	ST131	40-30	Rx	B2	CTX-M15	0	1	1	0	イソロイシンI	バリンV	ロイシンL	アスパラギンN	R	LNIV(4)	C2	＞ 16 R	＞ 64 R	＞ 16 R	≦ 16 S	＞ 16 R	＞ 16 R	＞ 16 R	＞ 1 R	≦ 8 S	＞ 2 R	＞ 2 R	＞ 8 R	＞ 16 R	＞ 32 R	≦ 8 S	＞ 8 R	≦ 1 S	≦ 1 S	8 S	＞ 8 R	≦ 2 S	＞ 4 R	＞ 16 R	≦ 2 S
21	76	留置カテーテル尿	urine	non ST131	100-96		D	CTX-M14	0	1	0	0	0	0	0	0	S	SDSE(0)		＞ 16 R	＞ 64 R	＞ 16 R	≦ 16 S	＞ 16 R	＞ 16 R	＞ 16 R	＞ 1 R	≦ 8 S	＞ 2 R	＞ 2 R	≦ 4 R	＞ 16 R	32 I	≦ 8 S	≦ 4 R	≦ 1 S	≦ 1 S	≦ 4 S	≦ 2 S	≦ 2 S	≦ 0.5 S	≦ 4 S	≦ 2 S
22	75	自然尿	urine	ST131	40-30	non-Rx	B2	CTX-M14	0	1	1	0	イソロイシンI	バリンV	ロイシンL	アスパラギンN	R	LNIV(4)	C1	＞ 16 R	＞ 64 R	＞ 16 R	≦ 16 S	＞ 16 R	＞ 16 R	＞ 16 R	＞ 1 R	≦ 8 S	＞ 2 R	＞ 2 R	≦ 4 R	＞ 16 R	32 I	≦ 8 S	＞ 8 R	≦ 1 S	≦ 1 S	≦ 4 S	≦ 2 S	≦ 2 S	＞ 4 R	≦ 4 S	≦ 2 S
23	26	留置カテーテル尿	urine	non ST131	13-447		B2	CTX-M27	0	1	0	0	0	0	ロイシンL	0	S	LDSE(1)		＞ 16 R	＞ 64 R	16 I	≦ 16 S	＞ 16 R	＞ 16 R	＞ 16 R	＞ 1 R	≦ 8 S	＞ 2 R	＞ 2 R	≦ 4 R	8 R	≦ 16 S	≦ 8 S	8 R	≦ 1 S	≦ 1 S	≦ 4 S	≦ 2 S	≦ 2 S	≦ 0.5 S	≦ 4 S	≦ 2 S
24	120	留置カテーテル尿	urine	ST131	40-30	Rx	B2	CTX-M15	0	1	1	0	イソロイシンI	バリンV	ロイシンL	アスパラギンN	R	LNIV(4)	C2	＞ 16 R	＞ 64 R	16 I	≦ 16 S	＞ 16 R	＞ 16 R	＞ 16 R	＞ 1 R	≦ 8 S	＞ 2 R	＞ 2 R	＞ 8 R	＞ 16 R	≦ 16 S	≦ 8 S	＞ 8 R	≦ 1 S	≦ 1 S	≦ 4 S	＞ 8 R	≦ 2 S	＞ 4 R	≦ 4 S	≦ 2 S
25	111	自然尿	urine	ST131	40-30	Rx	B2	CTX-M15	0	1	1	0	イソロイシンI	バリンV	ロイシンL	アスパラギンN	R	LNIV(4)	C2	＞ 16 R	＞ 64 R	＞ 16 R	≦ 16 S	＞ 16 R	＞ 16 R	＞ 16 R	＞ 1 R	≦ 8 S	＞ 2 R	＞ 2 R	＞ 8 R	＞ 16 R	32 I	≦ 8 S	＞ 8 R	≦ 1 S	≦ 1 S	≦ 4 S	≦ 2 S	≦ 2 S	＞ 4 R	≦ 4 S	≦ 2 S
26	80	吸引痰	sputum	ST131	40-41		B2	CTX-M2G	0	1	1	0	0	0	ロイシンL	0	S	LDSE(1)		＞ 16 R	＞ 64 R	＞ 16 R	≦ 16 S	＞ 16 R	＞ 16 R	＞ 16 R	＞ 1 R	≦ 8 S	＞ 2 R	＞ 2 R	≦ 4 R	＞ 16 R	＞ 32 R	≦ 8 S	＞ 8 R	≦ 1 S	≦ 1 S	≦ 4 S	≦ 2 S	4 S	≦ 0.5 S	≦ 4 S	≦ 2 S
27	96	留置カテーテル尿	urine	ST131	40-30	Rx	B2	CTX-M15	0	1	1	0	イソロイシンI	バリンV	ロイシンL	アスパラギンN	R	LNIV(4)	C2	＞ 16 R	＞ 64 R	16 I	≦ 16 S	＞ 16 R	＞ 16 R	＞ 16 R	＞ 1 R	≦ 8 S	＞ 2 R	＞ 2 R	＞ 8 R	＞ 16 R	≦ 16 S	≦ 8 S	＞ 8 R	≦ 1 S	≦ 1 S	≦ 4 S	＞ 8 R	≦ 2 S	＞ 4 R	≦ 4 S	≦ 2 S
28	51	留置カテーテル尿	urine	non ST131	147-26		B2	CTX-M2G	0	1	0	0	0	0	0	0	S	SDSE(0)		＞ 16 R	＞ 64 R	＞ 16 R	≦ 16 S	＞ 16 R	＞ 16 R	＞ 16 R	＞ 1 R	≦ 8 S	＞ 2 R	＞ 2 R	8 R	＞ 16 R	32 I	≦ 8 S	＞ 8 R	≦ 1 S	≦ 1 S	≦ 4 S	≦ 2 S	≦ 2 S	≦ 0.5 S	≦ 4 S	≦ 2 S
29	37	留置カテーテル尿	urine	non ST131	88-138		D	CTX-M55	0	1	0	0	0	0	0	0	S	SDSE(0)		＞ 16 R	＞ 64 R	≦ 8 S	≦ 16 S	＞ 16 R	＞ 16 R	＞ 16 R	＞ 1 R	≦ 8 S	＞ 2 R	＞ 2 R	≦ 4 R	＞ 16 R	≦ 16 S	≦ 8 S	8 R	≦ 1 S	≦ 1 S	≦ 4 S	≦ 2 S	≦ 2 S	≦ 0.5 S	≦ 4 S	＞ 2 R
30	121	留置カテーテル尿	urine	ST131	40-30	non-Rx	B2	CTX-M27	C1-M27	1	1	0	イソロイシンI	バリンV	ロイシンL	アスパラギンN	R	LNIV(4)	C1	＞ 16 R	＞ 64 R	≦ 8 S	≦ 16 S	＞ 16 R	＞ 16 R	＞ 16 R	＞ 1 R	≦ 8 S	＞ 2 R	＞ 2 R	＞ 8 R	＞ 16 R	≦ 16 S	≦ 8 S	＞ 8 R	≦ 1 S	≦ 1 S	≦ 4 S	≦ 2 S	≦ 2 S	＞ 4 R	≦ 4 S	＞ 2 R
31	72	泌尿器膿汁	pus	ST131	40-30	non-Rx	B2	CTX-M14	0	1	1	0	イソロイシンI	バリンV	ロイシンL	アスパラギンN	R	LNIV(4)	C1	＞ 16 R	＞ 64 R	＞ 16 R	≦ 16 S	＞ 16 R	＞ 16 R	＞ 16 R	＞ 1 R	≦ 8 S	＞ 2 R	＞ 2 R	≦ 4 R	＞ 16 R	≦ 16 S	≦ 8 S	8 R	≦ 1 S	≦ 1 S	8 S	≦ 2 S	≦ 2 S	＞ 4 R	≦ 4 S	≦ 2 S
32	47	自然尿	urine	ST131	40-30	non-Rx	B2	CTX-M27	C1-M27	1	1	0	イソロイシンI	バリンV	ロイシンL	アスパラギンN	R	LNIV(4)	C1	＞ 16 R	＞ 64 R	≦ 8 S	≦ 16 S	＞ 16 R	＞ 16 R	＞ 16 R	＞ 1 R	≦ 8 S	＞ 2 R	＞ 2 R	＞ 8 R	16 R	≦ 16 S	≦ 8 S	＞ 8 R	≦ 1 S	≦ 1 S	≦ 4 S	≦ 2 S	＞ 8 R	＞ 4 R	≦ 4 S	＞ 2 R
33	93	腎盂尿	urine	non ST131	88-58		D	CTX-M2G	0	0	1	0	イソロイシンI	ｸﾞﾘｼﾝG	ロイシンL	アスパラギンN	R	LNIV(4)		＞ 16 R	＞ 64 R	＞ 16 R	≦ 16 S	＞ 16 R	＞ 16 R	＞ 16 R	＞ 1 R	≦ 8 S	＞ 2 R	＞ 2 R	＞ 8 R	＞ 16 R	＞ 32 R	≦ 8 S	＞ 8 R	≦ 1 S	≦ 1 S	≦ 4 S	＞ 8 R	8 I	＞ 4 R	≦ 4 S	＞ 2 R
34	125	留置カテーテル尿	urine	ST131	40-30	non-Rx	B2	CTX-M14	0	1	1	0	イソロイシンI	バリンV	ロイシンL	アスパラギンN	R	LNIV(4)	C1	＞ 16 R	＞ 64 R	＞ 16 R	≦ 16 S	＞ 16 R	＞ 16 R	＞ 16 R	＞ 1 R	＞ 32 R	＞ 2 R	＞ 2 R	＞ 8 R	＞ 16 R	＞ 32 R	32 I	＞ 8 R	≦ 1 S	≦ 1 S	16 S	≦ 2 S	≦ 2 S	＞ 4 R	≦ 4 S	≦ 2 S
35	124	留置カテーテル尿	urine	ST131	40-30	non-Rx	B2	CTX-M27	C1-M27	1	1	0	イソロイシンI	バリンV	ロイシンL	アスパラギンN	R	LNIV(4)	C1	＞ 16 R	＞ 64 R	≦ 8 S	≦ 16 S	＞ 16 R	＞ 16 R	＞ 16 R	＞ 1 R	≦ 8 S	＞ 2 R	＞ 2 R	≦ 4 R	＞ 16 R	≦ 16 S	≦ 8 S	8 R	≦ 1 S	≦ 1 S	≦ 4 S	≦ 2 S	≦ 2 S	＞ 4 R	≦ 4 S	≦ 2 S
36	11	留置カテーテル尿	urine	ST131	40-30	non-Rx	B2	CTX-M27	C1-M27	1	1	0	イソロイシンI	バリンV	ロイシンL	アスパラギンN	R	LNIV(4)	C1	＞ 16 R	＞ 64 R	≦ 8 S	≦ 16 S	＞ 16 R	＞ 16 R	＞ 16 R	＞ 1 R	≦ 8 S	＞ 2 R	＞ 2 R	≦ 4 R	8 R	≦ 16 S	≦ 8 S	≦ 4 R	≦ 1 S	≦ 1 S	≦ 4 S	≦ 2 S	≦ 2 S	＞ 4 R	16 I	＞ 2 R
37	33	自然尿	urine	ST131	40-41		B2	CTX-M2	0	1	1	0	0	0	ロイシンL	0	S	LDSE(1)		＞ 16 R	＞ 64 R	＞ 16 R	＞ 64 R	＞ 16 R	＞ 16 R	＞ 16 R	＞ 1 R	≦ 8 S	＞ 2 R	＞ 2 R	＞ 8 R	＞ 16 R	＞ 32 R	≦ 8 S	＞ 8 R	≦ 1 S	≦ 1 S	≦ 4 S	＞ 8 R	≦ 2 S	≦ 0.5 S	≦ 4 S	≦ 2 S
38	114	静動脈血・留置カテーテル尿	blood	non ST131	14-64		B2	CTX-M27	0	1	1	0	イソロイシンI	0	ロイシンL	アスパラギンN	R	LNIE(3)		＞ 16 R	＞ 64 R	16 I	≦ 16 S	＞ 16 R	＞ 16 R	＞ 16 R	＞ 1 R	≦ 8 S	＞ 2 R	＞ 2 R	＞ 8 R	＞ 16 R	≦ 16 S	≦ 8 S	＞ 8 R	≦ 1 S	≦ 1 S	≦ 4 S	≦ 2 S	≦ 2 S	＞ 4 R	≦ 4 S	＞ 2 R
39	70	創部・腹腔ドレーン排液	wound	ST131	40-30	non-Rx	B2	CTX-M14	0	1	1	0	イソロイシンI	バリンV	ロイシンL	アスパラギンN	R	LNIV(4)	C1	＞ 16 R	＞ 64 R	＞ 16 R	≦ 16 S	＞ 16 R	＞ 16 R	＞ 16 R	＞ 1 R	≦ 8 S	＞ 2 R	＞ 2 R	8 R	＞ 16 R	＞ 32 R	≦ 8 S	＞ 8 R	≦ 1 S	≦ 1 S	8 S	≦ 2 S	≦ 2 S	＞ 4 R	≦ 4 S	≦ 2 S
40	122	留置カテーテル尿	urine	non ST131	88-145		D	CTX-M15	0	1	0	0	0	0	0	0	S	SDSE(0)		＞ 16 R	＞ 64 R	＞ 16 R	≦ 16 S	＞ 16 R	＞ 16 R	＞ 16 R	＞ 1 R	≦ 8 S	＞ 2 R	＞ 2 R	＞ 8 R	＞ 16 R	＞ 32 R	≦ 8 S	＞ 8 R	≦ 1 S	≦ 1 S	≦ 4 S	≦ 2 S	≦ 2 S	≦ 0.5 S	≦ 4 S	＞ 2 R
41	5	喀痰	sputum	ST131	40-30	non-Rx	B2	CTX-M15	0	1	1	0	イソロイシンI	バリンV	ロイシンL	アスパラギンN	R	LNIV(4)	C1	＞ 16 R	＞ 64 R	＞ 16 R	≦ 16 S	＞ 16 R	＞ 16 R	＞ 16 R	＞ 1 R	≦ 8 S	＞ 2 R	＞ 2 R	＞ 8 R	＞ 16 R	≦ 16 S	≦ 8 S	＞ 8 R	≦ 1 S	≦ 1 S	≦ 4 S	＞ 8 R	8 I	＞ 4 R	≦ 4 S	＞ 2 R
42	23	自然尿	urine	ST131	40-30	non-Rx	B2	CTX-M27	C1-M27	1	1	0	イソロイシンI	バリンV	ロイシンL	アスパラギンN	R	LNIV(4)	C1	＞ 16 R	＞ 64 R	≦ 8 S	≦ 16 S	＞ 16 R	＞ 16 R	＞ 16 R	＞ 1 R	≦ 8 S	＞ 2 R	＞ 2 R	＞ 8 R	＞ 16 R	≦ 16 S	≦ 8 S	＞ 8 R	≦ 1 S	≦ 1 S	≦ 4 S	≦ 2 S	4 S	＞ 4 R	≦ 4 S	＞ 2 R
43	57	留置カテーテル尿	urine	ST131	40-30	non-Rx	B2	CTX-M14	0	1	1	0	イソロイシンI	バリンV	ロイシンL	アスパラギンN	R	LNIV(4)	C1	＞ 16 R	＞ 64 R	＞ 16 R	≦ 16 S	＞ 16 R	＞ 16 R	＞ 16 R	＞ 1 R	≦ 8 S	＞ 2 R	＞ 2 R	8 R	＞ 16 R	＞ 32 R	≦ 8 S	＞ 8 R	≦ 1 S	≦ 1 S	≦ 4 S	≦ 2 S	≦ 2 S	＞ 4 R	≦ 4 S	≦ 2 S
44	2	留置カテーテル尿	urine	ST131	40-30	Rx	B2	CTX-M15	0	1	1	0	イソロイシンI	バリンV	ロイシンL	アスパラギンN	R	LNIV(4)	C2	＞ 16 R	＞ 64 R	16 I	≦ 16 S	＞ 16 R	＞ 16 R	＞ 16 R	＞ 1 R	≦ 8 S	＞ 2 R	＞ 2 R	＞ 8 R	＞ 16 R	≦ 16 S	≦ 8 S	＞ 8 R	≦ 1 S	≦ 1 S	≦ 4 S	≦ 2 S	8 I	＞ 4 R	≦ 4 S	≦ 2 S
45	123	留置カテーテル尿	urine	non ST131	14-30		B2	CTX-M14	0	1	0	0	0	0	0	0	S	SDSE(0)		＞ 16 R	＞ 64 R	＞ 16 R	≦ 16 S	＞ 16 R	＞ 16 R	＞ 16 R	＞ 1 R	≦ 8 S	＞ 2 R	＞ 2 R	≦ 4 R	＞ 16 R	＞ 32 R	≦ 8 S	＞ 8 R	≦ 1 S	≦ 1 S	8 S	≦ 2 S	≦ 2 S	≦ 0.5 S	≦ 4 S	≦ 2 S
46	62	留置カテーテル尿	urine	ST131	40-30	Rx	B2	CTX-M15	0	1	1	0	イソロイシンI	バリンV	ロイシンL	アスパラギンN	R	LNIV(4)	C2	＞ 16 R	＞ 64 R	＞ 16 R	≦ 16 S	＞ 16 R	＞ 16 R	＞ 16 R	＞ 1 R	≦ 8 S	＞ 2 R	＞ 2 R	＞ 8 R	＞ 16 R	32 I	≦ 8 S	＞ 8 R	≦ 1 S	≦ 1 S	≦ 4 S	≦ 2 S	≦ 2 S	＞ 4 R	≦ 4 S	≦ 2 S
47	4	喀痰	sputum	non ST131	26-5		B1	CTX-M14	0	1	0	0	イソロイシンI	0	ロイシンL	チロシンY	R	LYIE(3)		＞ 16 R	＞ 64 R	＞ 16 R	≦ 16 S	＞ 16 R	＞ 16 R	＞ 16 R	＞ 1 R	≦ 8 S	＞ 2 R	＞ 2 R	≦ 4 R	＞ 16 R	≦ 16 S	≦ 8 S	8 R	≦ 1 S	≦ 1 S	≦ 4 S	≦ 2 S	≦ 2 S	＞ 4 R	＞ 16 R	＞ 2 R
48	108	留置カテーテル尿	urine	ST131	40-30	non-Rx	B2	CTX-M14	0	1	1	0	イソロイシンI	バリンV	ロイシンL	アスパラギンN	R	LNIV(4)	C1	＞ 16 R	＞ 64 R	＞ 16 R	≦ 16 S	＞ 16 R	＞ 16 R	＞ 16 R	＞ 1 R	≦ 8 S	＞ 2 R	＞ 2 R	≦ 4 R	＞ 16 R	≦ 16 S	≦ 8 S	＞ 8 R	≦ 1 S	≦ 1 S	≦ 4 S	≦ 2 S	8 I	＞ 4 R	≦ 4 S	＞ 2 R
49	53	胆汁	bile	ST131	40-30	non-Rx	B2	CTX-M14	0	1	1	0	イソロイシンI	バリンV	ロイシンL	アスパラギンN	R	LNIV(4)	C1	＞ 16 R	＞ 64 R	16 I	≦ 16 S	＞ 16 R	＞ 16 R	＞ 16 R	＞ 1 R	≦ 8 S	＞ 2 R	＞ 2 R	≦ 4 R	8 R	≦ 16 S	≦ 8 S	≦ 4 R	≦ 1 S	≦ 1 S	≦ 4 S	≦ 2 S	≦ 2 S	＞ 4 R	≦ 4 S	≦ 2 S
50	86	腎盂尿	urine	ST131	40-41		B2	CTX-M27	0	1	1	0	0	0	ロイシンL	0	S	LDSE(1)		＞ 16 R	＞ 64 R	≦ 8 S	≦ 16 S	＞ 16 R	＞ 16 R	＞ 16 R	＞ 1 R	≦ 8 S	＞ 2 R	＞ 2 R	≦ 4 R	8 R	≦ 16 S	≦ 8 S	8 R	≦ 1 S	≦ 1 S	≦ 4 S	4 S	≦ 2 S	1 S	16 I	≦ 2 S
51	17	静脈血・喀痰	blood	ST131	40-30	non-Rx	B2	CTX-M27	C1-M27	1	1	0	イソロイシンI	バリンV	ロイシンL	アスパラギンN	R	LNIV(4)	C1	＞ 16 R	＞ 64 R	≦ 8 S	≦ 16 S	16 R	＞ 16 R	≦ 8 R	＞ 1 R	≦ 8 S	＞ 2 R	2 R	≦ 4 R	≦ 2 R	≦ 16 S	≦ 8 S	≦ 4 R	≦ 1 S	≦ 1 S	≦ 4 S	≦ 2 S	≦ 2 S	4 I	≦ 4 S	≦ 2 S
52	94	胆汁	bile	ST131	40-41		B2	CTX-M2G	0	1	1	0	0	0	ロイシンL	0	S	LDSE(1)		＞ 16 R	＞ 64 R	＞ 16 R	≦ 16 S	＞ 16 R	＞ 16 R	＞ 16 R	＞ 1 R	≦ 8 S	＞ 2 R	＞ 2 R	≦ 4 R	＞ 16 R	≦ 16 S	≦ 8 S	≦ 4 R	≦ 1 S	≦ 1 S	≦ 4 S	＞ 8 R	≦ 2 S	1 S	≦ 4 S	＞ 2 R
53	99	胸水・留置カテーテル尿	pleural effusion	ST131	40-30	non-Rx	B2	CTX-M14	0	1	1	0	イソロイシンI	バリンV	ロイシンL	アスパラギンN	R	LNIV(4)	C1	＞ 16 R	＞ 64 R	＞ 16 R	≦ 16 S	＞ 16 R	＞ 16 R	＞ 16 R	＞ 1 R	≦ 8 S	＞ 2 R	＞ 2 R	≦ 4 R	＞ 16 R	32 I	≦ 8 S	＞ 8 R	≦ 1 S	≦ 1 S	≦ 4 S	≦ 2 S	≦ 2 S	＞ 4 R	≦ 4 S	≦ 2 S
54	52	吸引痰・自然尿	sputum	ST131	40-30	non-Rx	B2	CTX-M14	0	1	1	0	イソロイシンI	バリンV	ロイシンL	アスパラギンN	R	LNIV(4)	C1	＞ 16 R	＞ 64 R	＞ 16 R	≦ 16 S	＞ 16 R	＞ 16 R	＞ 16 R	＞ 1 R	≦ 8 S	＞ 2 R	＞ 2 R	8 R	＞ 16 R	32 I	≦ 8 S	＞ 8 R	≦ 1 S	≦ 1 S	≦ 4 S	≦ 2 S	≦ 2 S	＞ 4 R	≦ 4 S	≦ 2 S
55	58	自然尿	urine	ST131	40-30	non-Rx	B2	CTX-M27	C1-M27	1	1	0	イソロイシンI	バリンV	ロイシンL	アスパラギンN	R	LNIV(4)	C1	＞ 16 R	＞ 64 R	≦ 8 S	≦ 16 S	＞ 16 R	＞ 16 R	＞ 16 R	＞ 1 R	≦ 8 S	＞ 2 R	＞ 2 R	8 R	16 R	≦ 16 S	≦ 8 S	＞ 8 R	≦ 1 S	≦ 1 S	8 S	≦ 2 S	≦ 2 S	＞ 4 R	≦ 4 S	≦ 2 S
56	32	創部	wound	non ST131	14-64		B2	CTX-M55	0	1	1	0	イソロイシンI	0	ロイシンL	アスパラギンN	R	LNIE(3)		＞ 16 R	＞ 64 R	16 I	≦ 16 S	＞ 16 R	＞ 16 R	＞ 16 R	＞ 1 R	≦ 8 S	＞ 2 R	＞ 2 R	＞ 8 R	＞ 16 R	≦ 16 S	≦ 8 S	＞ 8 R	≦ 1 S	≦ 1 S	≦ 4 S	＞ 8 R	≦ 2 S	＞ 4 R	≦ 4 S	＞ 2 R
57	41	自然尿	urine	ST131	40-30	Rx	B2	CTX-M15	0	1	1	0	イソロイシンI	バリンV	ロイシンL	アスパラギンN	R	LNIV(4)	C2	＞ 16 R	＞ 64 R	＞ 16 R	≦ 16 S	＞ 16 R	＞ 16 R	＞ 16 R	＞ 1 R	≦ 8 S	＞ 2 R	＞ 2 R	＞ 8 R	＞ 16 R	32 I	≦ 8 S	＞ 8 R	≦ 1 S	≦ 1 S	≦ 4 S	≦ 2 S	≦ 2 S	＞ 4 R	≦ 4 S	≦ 2 S
58	14	留置カテーテル尿	urine	ST131	40-30	non-Rx	B2	CTX-M27	C1-M27	1	1	0	イソロイシンI	バリンV	ロイシンL	アスパラギンN	R	LNIV(4)	C1	＞ 16 R	＞ 64 R	≦ 8 S	≦ 16 S	＞ 16 R	＞ 16 R	＞ 16 R	＞ 1 R	≦ 8 S	＞ 2 R	＞ 2 R	＞ 8 R	＞ 16 R	≦ 16 S	≦ 8 S	＞ 8 R	≦ 1 S	≦ 1 S	≦ 4 S	≦ 2 S	≦ 2 S	＞ 4 R	≦ 4 S	≦ 2 S
59	112	自然尿	urine	ST131	40-30	non-Rx	B2	CTX-M14	0	1	1	0	イソロイシンI	バリンV	ロイシンL	アスパラギンN	R	LNIV(4)	C1	＞ 16 R	＞ 64 R	＞ 16 R	≦ 16 S	＞ 16 R	＞ 16 R	＞ 16 R	＞ 1 R	≦ 8 S	＞ 2 R	＞ 2 R	≦ 4 R	＞ 16 R	≦ 16 S	≦ 8 S	＞ 8 R	≦ 1 S	≦ 1 S	≦ 4 S	≦ 2 S	≦ 2 S	＞ 4 R	≦ 4 S	≦ 2 S
60	27	喀痰	sputum	ST131	40-30	non-Rx	B2	CTX-M15+M27	C1-M27	1	1	0	イソロイシンI	バリンV	ロイシンL	アスパラギンN	R	LNIV(4)	C1	＞ 16 R	＞ 64 R	＞ 16 R	≦ 16 S	＞ 16 R	＞ 16 R	＞ 16 R	＞ 1 R	≦ 8 S	＞ 2 R	＞ 2 R	＞ 8 R	＞ 16 R	≦ 16 S	≦ 8 S	＞ 8 R	≦ 1 S	≦ 1 S	≦ 4 S	≦ 2 S	≦ 2 S	＞ 4 R	≦ 4 S	≦ 2 S
61	49	吸引痰	sputum	non ST131	26-5		D	CTX-M14	C1-M27	1	0	0	0	0	ロイシンL	0	S	LDSE(1)		＞ 16 R	＞ 64 R	＞ 16 R	≦ 16 S	＞ 16 R	＞ 16 R	＞ 16 R	＞ 1 R	≦ 8 S	＞ 2 R	＞ 2 R	8 R	＞ 16 R	＞ 32 R	≦ 8 S	＞ 8 R	≦ 1 S	≦ 1 S	≦ 4 S	＞ 8 R	≦ 2 S	≦ 0.5 S	≦ 4 S	＞ 2 R
62	104	胆汁	bile	ST131	40-30	non-Rx	B2	CTX-M14	0	1	1	0	イソロイシンI	バリンV	ロイシンL	アスパラギンN	R	LNIV(4)	C1	＞ 16 R	＞ 64 R	＞ 16 R	≦ 16 S	＞ 16 R	＞ 16 R	＞ 16 R	＞ 1 R	16 S	＞ 2 R	＞ 2 R	8 R	＞ 16 R	＞ 32 R	≦ 8 S	＞ 8 R	≦ 1 S	≦ 1 S	≦ 4 S	≦ 2 S	≦ 2 S	＞ 4 R	≦ 4 S	≦ 2 S
63	65	静脈血	blood	non ST131	14-64		B2	CTX-M14	0	1	1	0	イソロイシンI	0	ロイシンL	アスパラギンN	R	LNIE(3)		＞ 16 R	＞ 64 R	＞ 16 R	≦ 16 S	＞ 16 R	＞ 16 R	＞ 16 R	＞ 1 R	≦ 8 S	＞ 2 R	＞ 2 R	≦ 4 R	8 R	32 I	≦ 8 S	≦ 4 R	≦ 1 S	≦ 1 S	≦ 4 S	＞ 8 R	≦ 2 S	＞ 4 R	≦ 4 S	＞ 2 R
64	126	静脈血	blood	non ST131	14-64		B2	CTX-M14	0	1	1	0	イソロイシンI	0	ロイシンL	アスパラギンN	R	LNIE(3)		＞ 16 R	＞ 64 R	＞ 16 R	≦ 16 S	＞ 16 R	＞ 16 R	＞ 16 R	＞ 1 R	≦ 8 S	＞ 2 R	＞ 2 R	≦ 4 R	＞ 16 R	≦ 16 S	≦ 8 S	＞ 8 R	≦ 1 S	≦ 1 S	≦ 4 S	＞ 8 R	≦ 2 S	＞ 4 R	≦ 4 S	＞ 2 R
65	61	自然尿	urine	ST131	40-30	non-Rx	B2	CTX-M14	0	1	1	0	イソロイシンI	バリンV	ロイシンL	アスパラギンN	R	LNIV(4)	C1	＞ 16 R	＞ 64 R	＞ 16 R	≦ 16 S	＞ 16 R	＞ 16 R	＞ 16 R	＞ 1 R	≦ 8 S	＞ 2 R	＞ 2 R	≦ 4 R	＞ 16 R	32 I	≦ 8 S	＞ 8 R	≦ 1 S	≦ 1 S	≦ 4 S	≦ 2 S	≦ 2 S	＞ 4 R	≦ 4 S	≦ 2 S
66	6	動脈血・胆汁・留置カテーテル尿	blood	ST131	40-30	non-Rx	B2	CTX-M14	0	1	1	0	イソロイシンI	バリンV	ロイシンL	アスパラギンN	R	LNIV(4)	C1	＞ 16 R	＞ 64 R	＞ 16 R	≦ 16 S	＞ 16 R	＞ 16 R	＞ 16 R	＞ 1 R	≦ 8 S	＞ 2 R	＞ 2 R	≦ 4 R	＞ 16 R	32 I	≦ 8 S	8 R	≦ 1 S	≦ 1 S	≦ 4 S	≦ 2 S	≦ 2 S	＞ 4 R	16 I	≦ 2 S
67	73	創部	wound	ST131	40-30	non-Rx	B2	CTX-M27	C1-M27	1	1	0	イソロイシンI	バリンV	ロイシンL	アスパラギンN	R	LNIV(4)	C1	＞ 16 R	＞ 64 R	≦ 8 S	≦ 16 S	＞ 16 R	＞ 16 R	＞ 16 R	＞ 1 R	≦ 8 S	＞ 2 R	＞ 2 R	8 R	＞ 16 R	≦ 16 S	≦ 8 S	＞ 8 R	≦ 1 S	≦ 1 S	≦ 4 S	≦ 2 S	≦ 2 S	＞ 4 R	≦ 4 S	≦ 2 S
68	91	静脈血	blood	ST131	40-30	non-Rx	B2	CTX-M14	0	1	1	0	イソロイシンI	バリンV	ロイシンL	アスパラギンN	R	LNIV(4)	C1	＞ 16 R	＞ 64 R	＞ 16 R	≦ 16 S	＞ 16 R	＞ 16 R	＞ 16 R	＞ 1 R	≦ 8 S	＞ 2 R	＞ 2 R	≦ 4 R	＞ 16 R	32 I	≦ 8 S	8 R	≦ 1 S	≦ 1 S	8 S	≦ 2 S	≦ 2 S	＞ 4 R	≦ 4 S	≦ 2 S
69	54	自然尿	urine	ST131	40-30	non-Rx	B2	CTX-M14	0	1	1	0	イソロイシンI	バリンV	ロイシンL	アスパラギンN	R	LNIV(4)	C1	＞ 16 R	＞ 64 R	16 I	≦ 16 S	＞ 16 R	＞ 16 R	＞ 16 R	＞ 1 R	≦ 8 S	＞ 2 R	＞ 2 R	≦ 4 R	16 R	≦ 16 S	≦ 8 S	≦ 4 R	≦ 1 S	≦ 1 S	≦ 4 S	≦ 2 S	≦ 2 S	＞ 4 R	≦ 4 S	≦ 2 S
70	40	腎盂尿	urine	ST131	40-30	non-Rx	B2	CTX-M27	C1-M27	1	1	0	イソロイシンI	バリンV	ロイシンL	アスパラギンN	R	LNIV(4)	C1	＞ 16 R	＞ 64 R	≦ 8 S	≦ 16 S	＞ 16 R	＞ 16 R	＞ 16 R	＞ 1 R	≦ 8 S	＞ 2 R	＞ 2 R	≦ 4 R	16 R	≦ 16 S	≦ 8 S	8 R	≦ 1 S	≦ 1 S	≦ 4 S	≦ 2 S	≦ 2 S	＞ 4 R	≦ 4 S	≦ 2 S
71	50	留置カテーテル尿	urine	ST131	40-30	non-Rx	B2	CTX-M14	0	1	1	0	イソロイシンI	バリンV	ロイシンL	アスパラギンN	R	LNIV(4)	C1	＞ 16 R	＞ 64 R	＞ 16 R	≦ 16 S	＞ 16 R	＞ 16 R	＞ 16 R	＞ 1 R	≦ 8 S	＞ 2 R	＞ 2 R	≦ 4 R	4 R	32 I	≦ 8 S	≦ 4 R	≦ 1 S	≦ 1 S	≦ 4 S	＞ 8 R	≦ 2 S	＞ 4 R	≦ 4 S	≦ 2 S
72	60	静脈血	blood	non ST131	4-27		D	CTX-M14	0	1	1	0	イソロイシンI	0	ロイシンL	アスパラギンN	R	LNIE(3)		16 R	＞ 64 R	＞ 16 R	≦ 16 S	＞ 16 R	＞ 16 R	＞ 16 R	＞ 1 R	≦ 8 S	＞ 2 R	＞ 2 R	＞ 8 R	＞ 16 R	＞ 32 R	≦ 8 S	＞ 8 R	≦ 1 S	≦ 1 S	≦ 4 S	≦ 2 S	＞ 8 R	＞ 4 R	≦ 4 S	＞ 2 R
73	25	留置カテーテル尿	urine	non ST131	14-64		B2	CTX-M27	0	1	1	0	イソロイシンI	0	ロイシンL	アスパラギンN	R	LNIE(3)		＞ 16 R	＞ 64 R	≦ 8 S	≦ 16 S	＞ 16 R	＞ 16 R	＞ 16 R	＞ 1 R	≦ 8 S	＞ 2 R	＞ 2 R	≦ 4 R	＞ 16 R	≦ 16 S	≦ 8 S	＞ 8 R	≦ 1 S	≦ 1 S	≦ 4 S	≦ 2 S	8 I	＞ 4 R	≦ 4 S	≦ 2 S
74	118	自然尿	urine	ST131	40-30	Rx	B2	CTX-M15	0	1	1	0	イソロイシンI	バリンV	ロイシンL	アスパラギンN	R	LNIV(4)	C2	＞ 16 R	＞ 64 R	＞ 16 R	≦ 16 S	＞ 16 R	＞ 16 R	＞ 16 R	＞ 1 R	≦ 8 S	＞ 2 R	＞ 2 R	＞ 8 R	＞ 16 R	32 I	≦ 8 S	＞ 8 R	≦ 1 S	≦ 1 S	≦ 4 S	≦ 2 S	8 I	＞ 4 R	16 I	≦ 2 S
75	98	自然尿	urine	ST131	40-30	Rx	B2	CTX-M15	0	1	1	0	イソロイシンI	バリンV	ロイシンL	アスパラギンN	R	LNIV(4)	C2	＞ 16 R	＞ 64 R	16 I	≦ 16 S	＞ 16 R	＞ 16 R	＞ 16 R	＞ 1 R	≦ 8 S	＞ 2 R	＞ 2 R	＞ 8 R	＞ 16 R	≦ 16 S	≦ 8 S	＞ 8 R	≦ 1 S	≦ 1 S	≦ 4 S	＞ 8 R	≦ 2 S	＞ 4 R	＞ 16 R	≦ 2 S
76	92	腹水	abdominal dropsy	ST131	40-30	Rx	B2	CTX-M15	0	1	1	0	イソロイシンI	バリンV	ロイシンL	アスパラギンN	R	LNIV(4)	C2	＞ 16 R	＞ 64 R	＞ 16 R	≦ 16 S	＞ 16 R	＞ 16 R	＞ 16 R	＞ 1 R	≦ 8 S	＞ 2 R	＞ 2 R	＞ 8 R	＞ 16 R	≦ 16 S	≦ 8 S	＞ 8 R	≦ 1 S	≦ 1 S	≦ 4 S	＞ 8 R	≦ 2 S	＞ 4 R	≦ 4 S	≦ 2 S
77	85	自然尿	urine	ST131	40-30	non-Rx	B2	CTX-M14	0	1	1	0	イソロイシンI	バリンV	ロイシンL	アスパラギンN	R	LNIV(4)	C1	＞ 16 R	＞ 64 R	＞ 16 R	≦ 16 S	＞ 16 R	＞ 16 R	＞ 16 R	＞ 1 R	≦ 8 S	＞ 2 R	＞ 2 R	≦ 4 R	＞ 16 R	32 I	≦ 8 S	＞ 8 R	≦ 1 S	≦ 1 S	≦ 4 S	≦ 2 S	≦ 2 S	＞ 4 R	≦ 4 S	≦ 2 S
78	79	自然尿	urine	ST131	40-30	Rx	B2	CTX-M15	0	1	1	0	イソロイシンI	バリンV	ロイシンL	アスパラギンN	R	LNIV(4)	C2	＞ 16 R	＞ 64 R	＞ 16 R	≦ 16 S	＞ 16 R	＞ 16 R	＞ 16 R	＞ 1 R	≦ 8 S	＞ 2 R	＞ 2 R	＞ 8 R	＞ 16 R	≦ 16 S	≦ 8 S	＞ 8 R	≦ 1 S	≦ 1 S	≦ 4 S	≦ 2 S	≦ 2 S	＞ 4 R	16 I	≦ 2 S
79	68	自然尿	urine	non ST131	26-65		D	CTX-M3	0	1	0	0	イソロイシンI	0	ロイシンL	アスパラギンN	R	LNIE(3)		＞ 16 R	＞ 64 R	16 I	≦ 16 S	＞ 16 R	＞ 16 R	＞ 16 R	＞ 1 R	≦ 8 S	＞ 2 R	＞ 2 R	≦ 4 R	＞ 16 R	≦ 16 S	≦ 8 S	≦ 4 R	≦ 1 S	≦ 1 S	≦ 4 S	＞ 8 R	≦ 2 S	4 I	≦ 4 S	≦ 2 S
80	35	自然尿	urine	non ST131	26-65		D	CTX-M14	0	1	0	0	イソロイシンI	0	ロイシンL	アスパラギンN	R	LNIE(3)		＞ 16 R	＞ 64 R	＞ 16 R	≦ 16 S	＞ 16 R	＞ 16 R	＞ 16 R	＞ 1 R	≦ 8 S	＞ 2 R	＞ 2 R	≦ 4 R	＞ 16 R	32 I	≦ 8 S	＞ 8 R	≦ 1 S	≦ 1 S	≦ 4 S	＞ 8 R	≦ 2 S	＞ 4 R	≦ 4 S	＞ 2 R
81	39	静脈血・胆汁	blood	ST131	40-30	non-Rx	B2	CTX-M27	C1-M27	1	1	0	イソロイシンI	バリンV	ロイシンL	アスパラギンN	R	LNIV(4)	C1	＞ 16 R	＞ 64 R	≦ 8 S	≦ 16 S	＞ 16 R	＞ 16 R	＞ 16 R	＞ 1 R	≦ 8 S	＞ 2 R	＞ 2 R	≦ 4 R	8 R	≦ 16 S	≦ 8 S	8 R	≦ 1 S	≦ 1 S	≦ 4 S	≦ 2 S	≦ 2 S	＞ 4 R	≦ 4 S	≦ 2 S
82	9	留置カテーテル尿	urine	non ST131	100-96		D	CTX-M55	0	1	0	0	0	0	0	0	S	SDSE(0)		＞ 16 R	＞ 64 R	＞ 16 R	≦ 16 S	＞ 16 R	＞ 16 R	＞ 16 R	＞ 1 R	≦ 8 S	＞ 2 R	＞ 2 R	＞ 8 R	＞ 16 R	32 I	≦ 8 S	＞ 8 R	≦ 1 S	≦ 1 S	16 S	≦ 2 S	≦ 2 S	≦ 0.5 S	16 I	≦ 2 S
83	21	留置カテーテル尿	urine	ST131	40-30	non-Rx	B2	CTX-M27	C1-M27	1	1	0	イソロイシンI	バリンV	ロイシンL	アスパラギンN	R	LNIV(4)	C1	＞ 16 R	＞ 64 R	≦ 8 S	≦ 16 S	＞ 16 R	＞ 16 R	＞ 16 R	＞ 1 R	16 S	＞ 2 R	＞ 2 R	≦ 4 R	8 R	≦ 16 S	≦ 8 S	8 R	≦ 1 S	≦ 1 S	≦ 4 S	≦ 2 S	≦ 2 S	＞ 4 R	≦ 4 S	≦ 2 S
